# Supplementary material for: The Harvard Beat Assessment Test (H-BAT): a battery for assessing beat perception and production and their dissociation
Source: Front Hum Neurosci. 2013 Nov 26;7:771. doi: 10.3389/fnhum.2013.00771 (PMC3840802; doi:10.3389/fnhum.2013.00771)
Supplement: Supplementary file 1 [file DataSheet1.ZIP]

Archive with 105 entries (105 files):
- HBAT_stimuli_mp3/BFIT/BFIT_500_F_20_01.mp3
- HBAT_stimuli_mp3/BFIT/BFIT_500_F_20_02.mp3
- HBAT_stimuli_mp3/BFIT/BFIT_500_F_20_03.mp3
- HBAT_stimuli_mp3/BFIT/BFIT_500_F_20_04.mp3
- HBAT_stimuli_mp3/BFIT/BFIT_500_F_20_05.mp3
- HBAT_stimuli_mp3/BFIT/BFIT_500_F_20_06.mp3
- HBAT_stimuli_mp3/BFIT/BFIT_500_F_20_07.mp3
- HBAT_stimuli_mp3/BFIT/BFIT_500_F_20_08.mp3
- HBAT_stimuli_mp3/BFIT/BFIT_500_F_20_09.mp3
- HBAT_stimuli_mp3/BFIT/BFIT_500_F_20_10.mp3
- HBAT_stimuli_mp3/BFIT/BFIT_500_F_20_11.mp3
- HBAT_stimuli_mp3/BFIT/BFIT_500_F_20_12.mp3
- HBAT_stimuli_mp3/BFIT/BFIT_500_F_20_13.mp3
- HBAT_stimuli_mp3/BFIT/BFIT_500_F_20_14.mp3
- HBAT_stimuli_mp3/BFIT/BFIT_500_F_20_15.mp3
- HBAT_stimuli_mp3/BFIT/BFIT_500_F_20_16.mp3
- HBAT_stimuli_mp3/BFIT/BFIT_500_S_20_01.mp3
- HBAT_stimuli_mp3/BFIT/BFIT_500_S_20_02.mp3
- HBAT_stimuli_mp3/BFIT/BFIT_500_S_20_03.mp3
- HBAT_stimuli_mp3/BFIT/BFIT_500_S_20_04.mp3
- HBAT_stimuli_mp3/BFIT/BFIT_500_S_20_05.mp3
- HBAT_stimuli_mp3/BFIT/BFIT_500_S_20_06.mp3
- HBAT_stimuli_mp3/BFIT/BFIT_500_S_20_07.mp3
- HBAT_stimuli_mp3/BFIT/BFIT_500_S_20_08.mp3
- HBAT_stimuli_mp3/BFIT/BFIT_500_S_20_09.mp3
- HBAT_stimuli_mp3/BFIT/BFIT_500_S_20_10.mp3
- HBAT_stimuli_mp3/BFIT/BFIT_500_S_20_11.mp3
- HBAT_stimuli_mp3/BFIT/BFIT_500_S_20_12.mp3
- HBAT_stimuli_mp3/BFIT/BFIT_500_S_20_13.mp3
- HBAT_stimuli_mp3/BFIT/BFIT_500_S_20_14.mp3
- HBAT_stimuli_mp3/BFIT/BFIT_500_S_20_15.mp3
- HBAT_stimuli_mp3/BFIT/BFIT_500_S_20_16.mp3
- HBAT_stimuli_mp3/BIT/BIT_500_F_20_01.mp3
- HBAT_stimuli_mp3/BIT/BIT_500_F_20_02.mp3
- HBAT_stimuli_mp3/BIT/BIT_500_F_20_03.mp3
- HBAT_stimuli_mp3/BIT/BIT_500_F_20_04.mp3
- HBAT_stimuli_mp3/BIT/BIT_500_F_20_05.mp3
- HBAT_stimuli_mp3/BIT/BIT_500_F_20_06.mp3
- HBAT_stimuli_mp3/BIT/BIT_500_F_20_07.mp3
- HBAT_stimuli_mp3/BIT/BIT_500_F_20_08.mp3
- HBAT_stimuli_mp3/BIT/BIT_500_F_20_09.mp3
- HBAT_stimuli_mp3/BIT/BIT_500_F_20_10.mp3
- HBAT_stimuli_mp3/BIT/BIT_500_F_20_11.mp3
- HBAT_stimuli_mp3/BIT/BIT_500_F_20_12.mp3
- HBAT_stimuli_mp3/BIT/BIT_500_F_20_13.mp3
- HBAT_stimuli_mp3/BIT/BIT_500_F_20_14.mp3
- HBAT_stimuli_mp3/BIT/BIT_500_F_20_15.mp3
- HBAT_stimuli_mp3/BIT/BIT_500_F_20_16.mp3
- HBAT_stimuli_mp3/BIT/BIT_500_S_20_01.mp3
- HBAT_stimuli_mp3/BIT/BIT_500_S_20_02.mp3
- HBAT_stimuli_mp3/BIT/BIT_500_S_20_03.mp3
- HBAT_stimuli_mp3/BIT/BIT_500_S_20_04.mp3
- HBAT_stimuli_mp3/BIT/BIT_500_S_20_05.mp3
- HBAT_stimuli_mp3/BIT/BIT_500_S_20_06.mp3
- HBAT_stimuli_mp3/BIT/BIT_500_S_20_07.mp3
- HBAT_stimuli_mp3/BIT/BIT_500_S_20_08.mp3
- HBAT_stimuli_mp3/BIT/BIT_500_S_20_09.mp3
- HBAT_stimuli_mp3/BIT/BIT_500_S_20_10.mp3
- HBAT_stimuli_mp3/BIT/BIT_500_S_20_11.mp3
- HBAT_stimuli_mp3/BIT/BIT_500_S_20_12.mp3
- HBAT_stimuli_mp3/BIT/BIT_500_S_20_13.mp3
- HBAT_stimuli_mp3/BIT/BIT_500_S_20_14.mp3
- HBAT_stimuli_mp3/BIT/BIT_500_S_20_15.mp3
- HBAT_stimuli_mp3/BIT/BIT_500_S_20_16.mp3
- HBAT_stimuli_mp3/BST/BST_500_D_20_01.mp3
- HBAT_stimuli_mp3/BST/BST_500_D_20_02.mp3
- HBAT_stimuli_mp3/BST/BST_500_D_20_03.mp3
- HBAT_stimuli_mp3/BST/BST_500_D_20_04.mp3
- HBAT_stimuli_mp3/BST/BST_500_D_20_05.mp3
- HBAT_stimuli_mp3/BST/BST_500_D_20_06.mp3
- HBAT_stimuli_mp3/BST/BST_500_D_20_07.mp3
- HBAT_stimuli_mp3/BST/BST_500_D_20_08.mp3
- HBAT_stimuli_mp3/BST/BST_500_D_20_09.mp3
- HBAT_stimuli_mp3/BST/BST_500_D_20_10.mp3
- HBAT_stimuli_mp3/BST/BST_500_D_20_11.mp3
- HBAT_stimuli_mp3/BST/BST_500_D_20_12.mp3
- HBAT_stimuli_mp3/BST/BST_500_D_20_13.mp3
- HBAT_stimuli_mp3/BST/BST_500_D_20_14.mp3
- HBAT_stimuli_mp3/BST/BST_500_D_20_15.mp3
- HBAT_stimuli_mp3/BST/BST_500_D_20_16.mp3
- HBAT_stimuli_mp3/BST/BST_500_T_20_01.mp3
- HBAT_stimuli_mp3/BST/BST_500_T_20_02.mp3
- HBAT_stimuli_mp3/BST/BST_500_T_20_03.mp3
- HBAT_stimuli_mp3/BST/BST_500_T_20_04.mp3
- HBAT_stimuli_mp3/BST/BST_500_T_20_05.mp3
- HBAT_stimuli_mp3/BST/BST_500_T_20_06.mp3
- HBAT_stimuli_mp3/BST/BST_500_T_20_07.mp3
- HBAT_stimuli_mp3/BST/BST_500_T_20_08.mp3
- HBAT_stimuli_mp3/BST/BST_500_T_20_09.mp3
- HBAT_stimuli_mp3/BST/BST_500_T_20_10.mp3
- HBAT_stimuli_mp3/BST/BST_500_T_20_11.mp3
- HBAT_stimuli_mp3/BST/BST_500_T_20_12.mp3
- HBAT_stimuli_mp3/BST/BST_500_T_20_13.mp3
- HBAT_stimuli_mp3/BST/BST_500_T_20_14.mp3
- HBAT_stimuli_mp3/BST/BST_500_T_20_15.mp3
- HBAT_stimuli_mp3/BST/BST_500_T_20_16.mp3
- HBAT_stimuli_mp3/MTT/ACL100.mp3
- HBAT_stimuli_mp3/MTT/ACL120.mp3
- HBAT_stimuli_mp3/MTT/ACL140.mp3
- HBAT_stimuli_mp3/MTT/HSG100.mp3
- HBAT_stimuli_mp3/MTT/HSG120.mp3
- HBAT_stimuli_mp3/MTT/HSG140.mp3
- HBAT_stimuli_mp3/MTT/TJU100.mp3
- HBAT_stimuli_mp3/MTT/TJU120.mp3
- HBAT_stimuli_mp3/MTT/TJU140.mp3
